# Supplementary material for: Genome Editing of Veterinary Relevant Mycoplasmas Using a CRISPR-Cas Base Editor System
Source: Appl Environ Microbiol. 2022 Aug 24;88(17):e00996-22. doi: 10.1128/aem.00996-22 (PMC9469718; doi:10.1128/aem.00996-22)
Supplement: Supplemental file 3 — Table S2. Download aem.00996-22-s0003.xlsx, XLSX file, 0.01 MB [file aem.00996-22-s0003.xlsx]

## Sheet: Table S2
Table S2. list of plasmids used in this work.
Name	From
pTi4.0_rAPOBEC1_SpdCas9	this study
pTi4.0_SpdCas9_pmcDA1	this study
pMT85_SpdCas9_pmcDA1	this study
pMYCO_SpdCas9_pmcDA1	this study
pMYCO1	available in the lab, Lartigue et al, 2003
pMT85-2RES	available in the lab, Janis et al, 2008
